# Supplementary material for: A new lineage of braconid wasps in Burmese Cenomanian amber (Hymenoptera, Braconidae)
Source: Zookeys. 2018 Jan 17;(730):75–86. doi: 10.3897/zookeys.730.22585 (PMC5799774; doi:10.3897/zookeys.730.22585)
Supplement: XML Treatment for Seneciobraconinae [file zookeys.730.22585-treatment1.xml]

<!DOCTYPE tp:taxon-treatment
  PUBLIC "-//TaxonX//DTD Taxonomic Treatment Publishing DTD v0 20100105//EN" "tax-treatment-NSO.dtd">
<tp:taxon-treatment xmlns:tp="http://www.plazi.org/taxpub"><tp:treatment-meta><kwd-group><label>Taxon classification</label><kwd><named-content xmlns:xlink="http://www.w3.org/1999/xlink" content-type="kingdom">Animalia</named-content></kwd><kwd><named-content xmlns:xlink="http://www.w3.org/1999/xlink" content-type="order">Hymenoptera</named-content></kwd><kwd><named-content xmlns:xlink="http://www.w3.org/1999/xlink" content-type="family">Braconidae</named-content></kwd></kwd-group><mixed-citation publication-type="journal"><person-group><name><surname>Engel</surname><given-names>Michael S.</given-names></name><name><surname>Huang</surname><given-names>Diying</given-names></name><name><surname>Cai</surname><given-names>Chenyang</given-names></name><name><surname>Alqarni</surname><given-names>Abdulaziz S.</given-names></name></person-group><article-title>A new lineage of braconid wasps in Burmese Cenomanian amber (<tp:taxon-name><tp:taxon-name-part taxon-name-part-type="order">Hymenoptera</tp:taxon-name-part></tp:taxon-name>, <tp:taxon-name><tp:taxon-name-part taxon-name-part-type="family">Braconidae</tp:taxon-name-part></tp:taxon-name>)</article-title><source>Zookeys</source><day>17</day><month>1</month><year>2018</year><volume>2018</volume><issue>730</issue><fpage>75</fpage><lpage>86</lpage><pub-id pub-id-type="doi">10.3897/zookeys.730.22585</pub-id></mixed-citation></tp:treatment-meta><tp:nomenclature><tp:taxon-name>
              <tp:taxon-name-part taxon-name-part-type="subfamily">Seneciobraconinae</tp:taxon-name-part>
              <object-id xmlns:xlink="http://www.w3.org/1999/xlink" content-type="zoobank" xlink:type="simple">http://zoobank.org/152DB385-88D6-441C-B480-9D824396FF8D</object-id>
            </tp:taxon-name><tp:taxon-authority>Engel &amp; Huang</tp:taxon-authority><tp:taxon-status xmlns:xlink="http://www.w3.org/1999/xlink" xlink:type="simple">subfam. n.</tp:taxon-status></tp:nomenclature><tp:treatment-sec sec-type="type genus" id="SECID0EIFAC"><title>Type genus.</title><p>
              <italic><tp:taxon-name><tp:taxon-name-part taxon-name-part-type="genus" reg="Seneciobracon">Seneciobracon</tp:taxon-name-part></tp:taxon-name></italic> Engel and Huang, gen. n.</p></tp:treatment-sec><tp:treatment-sec sec-type="diagnosis" id="SECID0EVFAC"><title>Diagnosis.</title><p>Head orthognathous, cyclostome; clypeus shorter than wide, protruding; hypoclypeal depression deep (Fig. <xref ref-type="fig" rid="F2">2A</xref>); mandibles short, about as long as compound eye width; antenna filiform, with 19 flagellomeres; flagellum with sparse multiporous plate sensilla; occipital carina present but incomplete, present and strong only near mandible, otherwise effaced; compound eyes without ocular setae. Pronotal collar distinct; notauli deeply impressed, percurrent, simple, not meeting posteromedially; mesoscutal lateral areas swollen, smooth; mesoscutellum slightly raised relative to surface of mesoscutum; epicnemial carina present; postpectal carina absent; precoxal sulcus absent. Forewing (Figs <xref ref-type="fig" rid="F1">1A</xref>, <xref ref-type="fig" rid="F2">2B</xref>) with short, narrow costal cell, otherwise C+Sc+R fused along length; 1Rs exceedingly short, forming straight line with 1M; rs-m present, nebulous (i.e., two closed submarginal cells); 1m-cu meeting first submarginal cell (thus Rs+M divided into long 1Rs+M and short 2Rs+M); 2m-cu absent; 1cu-a postfurcal; 2cu-a absent; stubs of 1a and 2a absent. Hind wing (Fig. <xref ref-type="fig" rid="F2">2C</xref>) with sc+r-m lacking bulla, much shorter than 1M; m-cu absent; bulla present between 1A and apex of 1Cu; 2Cu absent. Metasomal tergum I apparently without dorsope; ovipositor elongate but slightly shorter than metasoma.</p></tp:treatment-sec><tp:treatment-sec><!--Section generated to contain objects referenced in tp:taxon-treatment.--><fig id="F2" position="float" orientation="portrait"><label>Figure 2.</label><caption><p>Head and wing venation of <italic><tp:taxon-name><tp:taxon-name-part taxon-name-part-type="genus" reg="Seneciobracon">Seneciobracon</tp:taxon-name-part> <tp:taxon-name-part taxon-name-part-type="species" reg="novalatus">novalatus</tp:taxon-name-part></tp:taxon-name></italic> Engel &amp; Huang, gen. et sp. n., in Burmese amber. <bold>A</bold> Head in left lateral view <bold>B</bold> Forewing. <bold>C</bold> Hind wing.</p></caption><graphic xmlns:xlink="http://www.w3.org/1999/xlink" xlink:href="zookeys-730-075-g002.jpg" position="float" orientation="portrait" xlink:type="simple" id="oo_179700.jpg"/></fig><fig id="F1" position="float" orientation="portrait"><label>Figure 1.</label><caption><p>Photographs of holotype female (NIGP 164784) of <italic><tp:taxon-name><tp:taxon-name-part taxon-name-part-type="genus" reg="Seneciobracon">Seneciobracon</tp:taxon-name-part> <tp:taxon-name-part taxon-name-part-type="species" reg="novalatus">novalatus</tp:taxon-name-part></tp:taxon-name></italic> Engel &amp; Huang, gen. et sp. n., in mid-Cretaceous amber from northern Myanmar. <bold>A</bold> Holotype in right lateral view as preserved <bold>B</bold> Inset detail of pterostigmal region of forewing, depicting small costal cell.</p></caption><graphic xmlns:xlink="http://www.w3.org/1999/xlink" xlink:href="zookeys-730-075-g001.jpg" position="float" orientation="portrait" xlink:type="simple" id="oo_179699.jpg"/></fig></tp:treatment-sec></tp:taxon-treatment>
