# Supplementary material for: A new lineage of braconid wasps in Burmese Cenomanian amber (Hymenoptera, Braconidae)
Source: Zookeys. 2018 Jan 17;(730):75–86. doi: 10.3897/zookeys.730.22585 (PMC5799774; doi:10.3897/zookeys.730.22585)
Supplement: XML Treatment for Seneciobracon [file zookeys.730.22585-treatment2.xml]

<!DOCTYPE tp:taxon-treatment
  PUBLIC "-//TaxonX//DTD Taxonomic Treatment Publishing DTD v0 20100105//EN" "tax-treatment-NSO.dtd">
<tp:taxon-treatment xmlns:tp="http://www.plazi.org/taxpub"><tp:treatment-meta><kwd-group><label>Taxon classification</label><kwd><named-content xmlns:xlink="http://www.w3.org/1999/xlink" content-type="kingdom">Animalia</named-content></kwd><kwd><named-content xmlns:xlink="http://www.w3.org/1999/xlink" content-type="order">Hymenoptera</named-content></kwd><kwd><named-content xmlns:xlink="http://www.w3.org/1999/xlink" content-type="family">Braconidae</named-content></kwd></kwd-group><mixed-citation publication-type="journal"><person-group><name><surname>Engel</surname><given-names>Michael S.</given-names></name><name><surname>Huang</surname><given-names>Diying</given-names></name><name><surname>Cai</surname><given-names>Chenyang</given-names></name><name><surname>Alqarni</surname><given-names>Abdulaziz S.</given-names></name></person-group><article-title>A new lineage of braconid wasps in Burmese Cenomanian amber (<tp:taxon-name><tp:taxon-name-part taxon-name-part-type="order">Hymenoptera</tp:taxon-name-part></tp:taxon-name>, <tp:taxon-name><tp:taxon-name-part taxon-name-part-type="family">Braconidae</tp:taxon-name-part></tp:taxon-name>)</article-title><source>Zookeys</source><day>17</day><month>1</month><year>2018</year><volume>2018</volume><issue>730</issue><fpage>75</fpage><lpage>86</lpage><pub-id pub-id-type="doi">10.3897/zookeys.730.22585</pub-id></mixed-citation></tp:treatment-meta><tp:nomenclature><tp:taxon-name>
              <tp:taxon-name-part taxon-name-part-type="genus" reg="Seneciobracon">Seneciobracon</tp:taxon-name-part>
              <object-id xmlns:xlink="http://www.w3.org/1999/xlink" content-type="zoobank" xlink:type="simple">http://zoobank.org/F589489E-A107-4161-A188-A3A19151ADAA</object-id>
            </tp:taxon-name><tp:taxon-authority>Engel &amp; Huang</tp:taxon-authority><tp:taxon-status xmlns:xlink="http://www.w3.org/1999/xlink" xlink:type="simple">gen. n.</tp:taxon-status></tp:nomenclature><tp:treatment-sec sec-type="type species" id="SECID0EPHAC"><title>Type species.</title><p>
              <italic><tp:taxon-name><tp:taxon-name-part taxon-name-part-type="genus" reg="Seneciobracon">Seneciobracon</tp:taxon-name-part> <tp:taxon-name-part taxon-name-part-type="species" reg="novalatus">novalatus</tp:taxon-name-part></tp:taxon-name></italic> Engel &amp; Huang, sp. n.</p><!--PageBreak--></tp:treatment-sec><tp:treatment-sec sec-type="diagnosis" id="SECID0EBIAC"><title>Diagnosis.</title><p>As for the subfamily (<italic>vide supra</italic>).</p></tp:treatment-sec><tp:treatment-sec sec-type="etymology" id="SECID0EJIAC"><title>Etymology.</title><p>The new generic name is a combination of the Latin <italic>senecio</italic>, meaning, “old man”, and <italic><tp:taxon-name><tp:taxon-name-part taxon-name-part-type="genus" reg="Bracon">Bracon</tp:taxon-name-part></tp:taxon-name></italic> Fabricius, type genus of the family. The gender of the name is masculine.</p></tp:treatment-sec></tp:taxon-treatment>
